# Supplementary material for: Quercetin-1,2,3-Triazole Hybrids as Multifunctional Anti-Alzheimer’s Agents
Source: Molecules. 2023 Nov 9;28(22):7495. doi: 10.3390/molecules28227495 (PMC10673615; doi:10.3390/molecules28227495)
Supplement: Supplementary file 1 [file molecules-28-07495-s001.zip]

Archive with 1 entries (1 files):
- molecules-2679547-supplementary.pdf
